# Supplementary material for: A Simple Bacteremia Score for Predicting Bacteremia in Patients with Suspected Infection in the Emergency Department: A Cohort Study
Source: J Pers Med. 2023 Dec 30;14(1):57. doi: 10.3390/jpm14010057 (PMC10817606; doi:10.3390/jpm14010057)
Supplement: Supplementary file 1 [file jpm-14-00057-s001.zip]

Archive with 1 entries (1 files):
- jpm-2753022-supplementary.pdf
